# Supplementary material for: Growable design of passenger vehicle interior space based on FAHP and FQFD
Source: PLoS One. 2024 Jun 20;19(6):e0303233. doi: 10.1371/journal.pone.0303233 (PMC11189197; doi:10.1371/journal.pone.0303233)
Supplement: S1 Dataset — (ZIP) [file pone.0303233.s001.zip]

Archive with 8 entries (8 files):
- Data sets used in the paper/3.2 Evaluation data based on grey correlation analysis.xls
- Data sets used in the paper/3.3.1 Cluster analysis of perceptual imagery vocabulary.xlsx
- Data sets used in the paper/Distance to clustering center.rtf
- Data sets used in the paper/Factor analysis data.docx
- Data sets used in the paper/FAHP analysis data.docx
- Data sets used in the paper/Gray correlation analysis results.csv
- Data sets used in the paper/Mean perceptual vocabulary score.xlsx
- Data sets used in the paper/QFD matrix data.xlsx
