# Supplementary material for: Growable design of passenger vehicle interior space based on FAHP and FQFD
Source: PLoS One. 2024 Jun 20;19(6):e0303233. doi: 10.1371/journal.pone.0303233 (PMC11189197; doi:10.1371/journal.pone.0303233)
Supplement: S1 Dataset — (ZIP) [file pone.0303233.s001.zip › Data sets used in the paper/3.2 Evaluation data based on grey correlation analysis.xls]

## Sheet: Sheet1
	Dashboard area	Seating areas	Driving area	Storage areas
Low Carbon Cities and Sustainable Development	4.2	8.4	5.1	7.5
User Emotional Needs	9.3	7.9	8.6	7.4
Social needs and interactive experiences	9.5	5.2	8.3	7.3
Health Awareness and Aging Population	6.2	7.8	7.9	6.8
Green Consumerism	5.8	7.1	7.2	8.2
Extending the life cycle of a car	9	7.1	7.9	5.3
Reducing Automotive Energy Consumption	5.4	7.4	7.5	4.7
Robust automotive supply chain	7.7	7.6	6.2	4.4
Driverless technology	9.3	7.9	9.3	3.8
Mobile Computing Space	7.8	9.2	8.4	8.6
Automotive Lightweight Development Trends	6.4	7.9	6.3	4.5
Automotive Software Development	9.5	5.8	6.6	3.9
