# Supplementary material for: Growable design of passenger vehicle interior space based on FAHP and FQFD
Source: PLoS One. 2024 Jun 20;19(6):e0303233. doi: 10.1371/journal.pone.0303233 (PMC11189197; doi:10.1371/journal.pone.0303233)
Supplement: S1 Dataset — (ZIP) [file pone.0303233.s001.zip › Data sets used in the paper/3.3.1 Cluster analysis of perceptual imagery vocabulary.xlsx]

## Sheet: Sheet1
	A1	A2	A3	A4	A5	A6	A7	A8	A9	A10	A11	A12	A13	A14	A15	A16	A17	A18	A19	A20	A21	A22	A23	A24	A25	A26	A27	A28	A29	A30
A1	20	13	15	3	12	4	14	3	15	9	14	16	7	10	6	13	6	7	12	13	13	7	12	11	9	9	8	5	17	4
A2	13	20	16	3	12	16	11	7	9	4	18	10	3	18	13	4	5	5	16	12	18	3	12	6	10	10	9	10	16	5
A3	15	16	20	2	3	16	9	5	15	6	18	12	10	18	12	10	9	7	13	9	17	13	14	13	7	10	8	7	12	10
A4	3	3	2	20	4	3	10	0	9	13	5	4	12	2	16	13	15	18	13	0	2	3	0	6	17	2	0	9	5	12
A5	12	12	3	4	20	15	17	6	15	10	4	3	13	7	10	15	3	9	10	5	11	0	3	12	11	15	18	3	11	8
A6	4	16	16	3	15	20	14	13	10	8	9	12	9	16	2	10	16	0	5	15	12	18	15	12	10	11	15	0	10	8
A7	14	11	9	10	17	14	20	9	12	2	1	12	20	13	3	4	3	0	18	8	9	6	3	13	12	11	4	0	15	16
A8	3	7	5	0	6	13	9	20	2	0	10	15	13	10	1	3	10	0	0	16	9	17	18	10	2	0	3	1	2	0
A9	15	9	15	9	15	10	12	2	20	0	9	12	11	9	0	1	7	13	10	14	4	8	9	13	4	16	2	9	16	8
A10	9	4	6	13	10	8	2	0	0	20	2	3	15	0	18	13	12	7	12	2	16	2	7	17	18	11	2	13	15	13
A11	14	18	18	5	4	9	1	10	9	2	20	10	2	15	9	2	5	3	5	10	18	13	13	9	0	5	6	5	12	2
A12	16	10	12	4	3	12	12	15	12	3	10	20	10	9	10	4	3	0	9	16	8	13	12	10	7	9	13	0	18	3
A13	7	3	10	12	13	9	20	13	11	15	2	10	20	5	15	6	11	0	7	6	7	13	5	14	15	13	8	1	11	13
A14	10	18	18	2	7	16	13	10	9	0	15	9	5	20	9	2	13	0	10	8	17	14	9	13	11	6	8	0	13	1
A15	6	13	12	16	10	2	3	1	0	18	9	10	15	9	20	17	12	10	13	11	8	4	6	5	18	6	4	9	15	4
A16	13	4	10	13	15	10	4	3	1	13	2	4	6	2	17	20	2	8	5	10	0	0	2	8	11	0	4	13	13	8
A17	6	5	9	15	3	16	3	10	7	12	5	3	11	13	12	2	20	15	13	5	10	13	16	2	14	9	5	10	13	9
A18	7	5	7	18	9	0	0	0	13	7	3	0	0	0	10	8	15	20	12	0	3	0	0	10	16	13	0	13	4	12
A19	12	16	13	13	10	5	18	0	10	12	5	9	7	10	13	5	13	12	20	1	13	2	3	14	13	11	2	15	14	17
A20	13	12	9	0	5	15	8	16	14	2	10	16	6	8	11	10	5	0	1	20	8	9	13	5	2	4	18	2	12	0
A21	13	18	17	2	11	12	9	9	4	16	18	8	7	17	8	0	10	3	13	8	20	2	3	5	13	2	5	0	5	3
A22	7	3	13	3	0	18	6	17	8	2	13	13	13	14	4	0	13	0	2	9	2	20	18	2	5	3	8	12	10	11
A23	12	12	14	0	3	15	3	18	9	7	13	12	5	9	6	2	16	0	3	13	3	18	20	16	5	15	11	2	6	1
A24	11	6	13	6	12	12	13	10	13	17	9	10	14	13	5	8	2	10	14	5	5	2	16	20	13	19	7	14	15	16
A25	9	10	7	17	11	10	12	2	4	18	0	7	15	11	18	11	14	16	13	2	13	5	5	13	20	13	5	11	12	16
A26	9	10	10	2	15	11	11	0	16	11	5	9	13	6	6	0	9	13	11	4	2	3	15	19	13	20	10	5	11	16
A27	8	9	8	0	18	15	4	3	2	2	6	13	8	8	4	4	5	0	2	18	5	8	11	7	5	10	20	2	5	3
A28	5	10	7	9	3	0	0	1	9	13	5	0	1	0	9	13	10	13	15	2	0	12	2	14	11	5	2	20	9	16
A29	17	16	12	5	11	10	15	2	16	15	12	18	11	13	15	13	13	4	14	12	5	10	6	15	12	11	5	9	20	13
A30	4	5	10	12	8	8	16	0	8	13	2	3	13	1	4	8	9	12	17	0	3	11	1	16	16	16	3	16	13	20
