# Supplementary material for: Growable design of passenger vehicle interior space based on FAHP and FQFD
Source: PLoS One. 2024 Jun 20;19(6):e0303233. doi: 10.1371/journal.pone.0303233 (PMC11189197; doi:10.1371/journal.pone.0303233)
Supplement: S1 Dataset — (ZIP) [file pone.0303233.s001.zip › Data sets used in the paper/Gray correlation analysis results.csv]

1. The results of the standardisation process are as follows
Unnamed: 0	Dashboard area	Seat area	Driving area	Storage area
Low Carbon Cities and Sustainable Development	0.0001	1.0001	0.214386	0.785814
User Emotional Needs	1.0001	0.263258	0.631679	0.0001
Social needs and interactive experiences	1.0001	0.0001	0.72103	0.488472
Health Awareness and Aging Population	0.0001	0.941276	1.0001	0.353041
Green Consumerism	0.0001	0.541767	0.583433	1.0001
Extending the life cycle of a car	1.0001	0.486586	0.702803	0.0001
Reducing Automotive Energy Consumption	0.2501	0.964386	1.0001	0.0001
Robust automotive supply chain	1.0001	0.969797	0.545555	0.0001
Driverless technology	1.0001	0.745555	1.0001	0.0001
Mobile Computing Space	0.0001	1.0001	0.428671	0.571529
Automotive Lightweight Development Trends	0.558924	1.0001	0.529512	0.0001
Automotive Software Development	1.0001	0.339386	0.482243	0.0001
2. The linkage matrix rij is as follows.
Unnamed: 0	Dashboard area	Seat area	Driving area	Storage area
Low Carbon Cities and Sustainable Development	0.3334	1	0.388973	0.700217
User Emotional Needs	1	0.404345	0.575915	0.3334
Social needs and interactive experiences	1	0.3334	0.641979	0.494376
Health Awareness and Aging Population	0.3334	0.895067	1	0.435998
Green Consumerism	0.3334	0.521873	0.545598	1
Extending the life cycle of a car	1	0.493456	0.627299	0.3334
Reducing Automotive Energy Consumption	0.400088	0.933688	1	0.3334
Robust automotive supply chain	1	0.943218	0.523944	0.3334
Driverless technology	1	0.662849	1	0.3334
Mobile Computing Space	0.3334	1	0.466779	0.538602
Automotive Lightweight Development Trends	0.531388	1	0.515283	0.3334
Automotive Software Development	1	0.430868	0.49135	0.3334
3. The weighted correlation coefficient matrix rij_w is as follows.
Unnamed: 0	Dashboard area	Seat area	Driving area	Storage area
Low Carbon Cities and Sustainable Development	0.031573	0.0947	0.036836	0.066311
User Emotional Needs	0.11	0.044478	0.063351	0.036674
Social needs and interactive experiences	0.087	0.029006	0.055852	0.043011
Health Awareness and Aging Population	0.024972	0.06704	0.0749	0.032656
Green Consumerism	0.020671	0.032356	0.033827	0.062
Extending the life cycle of a car	0.0839	0.041401	0.05263	0.027972
Reducing Automotive Energy Consumption	0.029166	0.068066	0.0729	0.024305
Robust automotive supply chain	0.0729	0.068761	0.038196	0.024305
Driverless technology	0.084	0.055679	0.084	0.028006
Mobile Computing Space	0.024672	0.074	0.034542	0.039857
Automotive Lightweight Development Trends	0.043893	0.0826	0.042562	0.027539
Automotive Software Development	0.101	0.043518	0.049626	0.033673
4. The composite relevance score is as follows
Dashboard area	Seat area	Driving area	Storage area
0.059479	0.058467	0.053268	0.037192
