# Supplementary material for: Growable design of passenger vehicle interior space based on FAHP and FQFD
Source: PLoS One. 2024 Jun 20;19(6):e0303233. doi: 10.1371/journal.pone.0303233 (PMC11189197; doi:10.1371/journal.pone.0303233)
Supplement: S1 Dataset — (ZIP) [file pone.0303233.s001.zip › Data sets used in the paper/Mean perceptual vocabulary score.xlsx]

## Sheet: Sheet1
	2前卫的-保守的	3先进的-落后的	4温暖的-寒冷的	7稳定的-变化的	10舒心的-压抑的	12定制的-通用的	14 Intelligent - Traditional	20 Exclusive - Shared	23 Practical - Wasteful	24 Simple - Complex	25 Relaxed - Tight	26 Simple - Complex
样本1	1.31	1.25	1.69	1.77	0.85	-1.23	-1.82	0.41	1.54	-0.87	-0.58	-0.79
样本2	1.64	1.54	1.78	0.24	1.87	-1.33	-1.74	0.22	1.74	1.85	1.56	1.76
样本3	1.69	1.34	1.66	-0.22	1.72	-1.41	-1.53	0.54	1.48	-0.24	1.49	-0.18
样本4	1.55	1.25	-1.21	1.42	0.24	-1.35	-1.48	0.64	1.54	1.54	1.28	1.48
样本5	1.84	1.68	-1.88	1.71	0.14	-1.24	-1.38	0.27	1.47	1.48	-1.48	1.51
样本6	1.78	1.58	-1.95	1.74	-0.42	-1.54	-0.47	0.47	1.24	1.64	-1.37	1.61
样本7	1.74	1.71	-0.85	0.54	0.75	-1.48	-1.35	0.67	1.57	1.72	0.57	1.8
样本8	1.34	1.05	1.84	-0.41	1.24	-1.24	-1.48	0.21	1.24	1.61	1.04	1.48
样本9	1.68	1.62	1.92	-0.21	1.75	-0.88	-1.24	0.05	1.47	1.87	1.74	1.77
样本10	1.36	1.24	-0.85	-0.1	0.86	-1.47	-0.97	0.35	1.25	-0.41	-0.21	-0.28
样本11	1.79	1.35	-0.95	0.24	0.14	-1.53	-0.85	0.84	1.52	1.71	-0.73	1.62
样本12	1.68	1.54	-0.81	0.84	0.43	-1.48	-1.54	0.27	1.42	0.18	-1.49	0.22
样本13	1.35	1.2	-0.51	1.24	0.45	-1.54	-0.46	0.59	1.45	0.94	-0.82	0.82
样本14	-0.6	1.24	1.05	1.48	1.05	-1.68	-1.17	0.42	1.64	-0.46	-1.04	-0.35
样本15	1.56	1.3	0.86	1.74	-0.48	-1.58	-1.05	0.28	1.74	0.72	-1.26	0.69
样本16	1.35	1.51	-0.74	1.72	-0.21	-1.37	-1.32	0.74	1.25	0.28	-0.58	0.17
样本17	-0.87	1.34	-0.81	1.84	0.83	-1.56	-0.51	0.68	1.45	-0.28	1.04	-0.11
样本18	1.65	1.72	0.25	0.84	-1.42	-1.17	-0.41	0.48	1.47	1.08	-0.84	1.24
样本19	0.36	1.58	-1.52	0.72	-0.97	-1.55	-1.32	0.42	1.58	0.84	-1.22	0.22
样本20	1.25	1.33	1.49	0.18	-0.85	-1.05	-0.42	0.57	1.85	0.17	-0.24	0.25
样本21	1.28	1.05	1.65	1.26	0.14	-1.44	-1.42	0.51	1.57	-0.16	0.57	-0.02
样本22	0.39	1.62	1.84	1.74	1.05	-1.74	-0.38	0.38	1.9	-0.72	-0.17	-0.88
样本23	0.62	1.21	0.51	0.17	1.62	-1.49	-1.42	0.37	1.64	-0.57	0.94	-0.42
样本24	0.15	1.64	-1.94	1.86	0.21	-1.56	-0.25	0.52	1.35	-0.17	-0.28	0.22
样本25	-1.22	1.05	0.44	0.87	1.51	-1.52	-0.21	0.84	1.58	1.15	1.24	1.05
样本26	0.95	1.76	-1.75	1.02	-1.32	-1.28	-1.32	0.49	1.26	1.72	-0.48	1.79
样本27	-1.11	1.82	-0.62	1.81	0.15	-1.02	-0.28	0.38	1.48	-1.04	0.26	-0.74
样本28	-1.05	1.68	1.57	1.73	-0.51	-1.2	-0.14	0.43	1.57	-1.24	-0.68	-1.35
样本29	0.85	1.62	-1.69	0.98	-0.25	-1.18	-0.19	0.28	1.48	-0.58	-0.15	-0.25
样本30	1.72	1.84	-0.54	-0.71	0.15	0.48	0.41	0.64	1.16	1.81	1.24	1.75
样本31	0.95	1.22	-0.95	0.17	-0.81	-0.97	-0.18	0.21	1.28	1.21	-0.99	1.36
样本32	0.21	1.01	-1.72	0.84	-0.77	-1.21	-0.27	0.69	1.65	0.95	-1.26	1.24
样本33	1.58	1.84	0.25	1.24	1.54	0.55	0.84	0.07	1.58	1.84	0.82	1.64
样本34	1.05	1.72	-1.05	-0.41	1.62	1.05	1.28	-1.05	1.48	1.72	-0.51	1.84
样本35	1.61	1.71	0.01	1.04	1.71	0.94	0.94	-0.08	1.47	1.81	0.06	1.74
样本36	1.23	1.62	-0.24	0.42	1.54	1.61	1.18	-0.15	1.38	1.69	0.18	1.68
