# Supplementary material for: Growable design of passenger vehicle interior space based on FAHP and FQFD
Source: PLoS One. 2024 Jun 20;19(6):e0303233. doi: 10.1371/journal.pone.0303233 (PMC11189197; doi:10.1371/journal.pone.0303233)
Supplement: S1 Dataset — (ZIP) [file pone.0303233.s001.zip › Data sets used in the paper/QFD matrix data.xlsx]

## Sheet: Sheet1
Engineering Measures		Lightweight	process manufacturing	standardisation	interconnections	growthability	Manoeuvrability	interior space	modularisation	compatibility	safety performance	Material Selection	electrification	esthetic expression	Entertainment systems	Ergonomics
user demand	weights		3		9	3		9	1					3
Avant-garde - conservative	0.0936	1	3	9		1	3	1	3	1	9	1
Stable - Changing	0.0689							9						9
Simple - Complex	0.1075		9	9	3	3			9	9		1
Customised - Generic	0.1197				9	9	9	3	1	9			3		9
Intelligent - Traditiona	0.1457			3	9	1		9
Exclusive - Shared	0.1146							3				9		1		3
Warm - Cold	0.0933						1	3				3		1		3
Comfortable-Depressive	0.133	1					3	3				3		1	3	1
Relaxed - Tight	0.1237	1
Relative weights		0.33	1.56	2.04	3.54	2.13	2.02	4.4	1.52	2.46	0.62	1.8	0.44	1.6	1.68	0.8
